# Supplementary material for: A pilot-study to assess the feasibility and acceptability of an Internet-based cognitive-behavior group therapy using video conference for patients with coronary artery heart disease
Source: PLoS One. 2018 Nov 29;13(11):e0207931. doi: 10.1371/journal.pone.0207931 (PMC6264821; doi:10.1371/journal.pone.0207931)
Supplement: S1 Dataset — (XLSX) [file pone.0207931.s001.xlsx]

## Sheet: Sheet1
age	Gender	Group	Education years	Employed	Depression_pre	Anxiety_pre	Hostility_pre	Depression_post	Anxiety _post	Hostility_post	BVA_pre_B	BVA_pre_AR	BVA_pre_AD	BVA_pre_RE	HR_pre_B	HR_pre_AR	HR_pre_AD	HR_pre_RE	Resp_pre_B	Resp_pre_AR	Resp_pre_RE	BVA_post_B	BVA_post_AR	BVA_post_AD	BVA_post_RE	HR_post_B	HR_post_AR	HR_post_AD	HR_post_RE	Resp_post_B	Resp_post_AR	Resp_post_RE
39	1	1	14	1	2	49	48	4	45	44	5.53	4.61	3.91	3.34	62.45	62.79	63.93	61.54	14.72	14.14	14.4	15.73	14.5	9.79	13.57	58.16	58.91	67.26	59.14	14.31	14.94	14.28
53	1	1	14	1	3	50	60	0	42	57	2.56	1.03	1.35	0.81	62.88	65.67	100.76	72.16	16.77	15.65	13.07	9.52	7.86	5.63	7.09	71.92	75.26	77.86	72.39	6.51	6.72	11.45
54	1	1	14	1	1	45	58	1	41	49	8.3	13.03	3.57	6.03	57.48	59.02	76.84	52.83	16.91	15.3	15.31	18.34	19.17	16.75	19.41	47.09	45.68	46.42	45.18	15.86	15.62	9.21
55	1	1	6	1	28	45	50	4	41	52	3.36	1.2	1.44	2.31	58.48	65.32	80.81	61.27	14.22	10.28	13.23	5.84	3.81	4.16	3.91	55.66	59.02	76.77	55.59	5.7	5.44	7.2
55	1	1	14	1	10	40	58	8	34	45	12.67	8.84	4.69	8.97	82.99	81.32	83.68	80.73	18.41	17.47	14.66	16.81	15.46	7.99	15.14	75.41	75.45	80.99	80.81	17.49	17.07	10.11
57	1	1	14	0	2	31	43	1	29	50	8.87	12.19	13.51	10.29	72.01	77.41	78.79	69.5	16.25	15.83	16.11	3.76	4.62	13.43	3.66	73.56	73.35	73.36	71.9	17.41	17.83	11.21
59	2	1	12	0	21	57	64	21	57	64	5.72	4.38	3.41	3.7	59.58	60.5	78.89	62.72	12.34	13.04	9.93	5.4	3.59	3.1	6.09	60.08	65.22	72.23	60.17	10.43	9.48	8.14
60	1	1	14	1	4	43	63	1	42	70	1.65	2.1	1.08	1.2	56.74	63.84	57.32	56.16	16.53	16.73	17.52	2.06	1.44	2.03	1.76	55.33	55.77	91.62	74.06	12.06	12.42	10.89
62	1	1	16	0	14	51	56	10	53	41	2.53	2.75	2.99	2.71	61.38	63.1	77.44	63.24	9.83	9.62	13.23	3.1	3.07	5.93	4.12	68.82	69.12	75.8	65.78	7.56	10.37	8.21
65	1	1	16	0	9	64	83	8	61	68	3.37	2.75	5.17	3.14	75.17	74.4	91.87	76.72	13.45	15.09	14.68	3.17	2.98	4.87	3.41	77.33	78.16	76.92	76.81	14.16	16.02	14.43
65	1	1	14	0	6	50	68	4	42	55	2.28	2.27	2.33	2.54	50.27	52	77.88	53.25	14.09	12.54	14.66	9.74	6.67	4.25	4.69	47.02	46.99	56.57	46.14	13.31	12.83	13.29
66	1	1	18	1	1	38	50	0	36	49	10.67	4.09	4.84	5.65	75.49	79.5	82.09	74.7	16.67	13.7	17.23	4.28	4.28	2.91	7.18	93.17	94.27	94.45	95.16	8.06	15.51	6.45
67	1	1	14	0	6	50	65	1	41	60	3.59	2.55	1.17	2.32	60.55	67.37	76.93	59.16	9.35	13.4	9.93	26.19	16.64	18.37	17.73	60.83	61.94	63.56	62.07	11.86	11.7	15.23
46	1	2	9	0	7	48	56	8	42	45	3.67	4.24	3.07	4.12	62.51	60.09	79.84	59.17	16.02	15.53	15.12	5.08	5.45	4.74	4.8	62.33	60.24	63.18	59.79	11.55	14.34	13.03
52	2	2	12	1	5	39	53	2	35	57	13.47	4.48	3.72	4.17	70.8	71.29	83.67	67.92	18.84	17.35	9.32	12.57	12.2	11.54	15.06	73.91	73.35	71.74	72.91	17.72	16.19	16.58
52	1	2	14	1	5	35	45	1	23	27	3.43	2.39	1.41	2.11	63.15	65.43	93.17	63.49	6.63	7.72	9.09	5.82	4.71	3.16	3.83	60.52	61.73	64.68	60.18	6.25	7.46	8.75
56	1	2	16	1	4	51	65	5	46	61	16.11	13.87	12.01	6.03	74.99	82.88	82.72	80	17.36	13.67	18.01	13.53	10.95	12.74	12.15	68.28	74.64	75.25	72.62	16.73	15.27	12.92
59	2	2	14	0	16	60	73	7	40	58	17.99	11.67	14.55	13.22	72.81	74.86	77.95	71.19	16.1	15.14	16.4	18.92	15.53	9.59	11.78	72.6	74.1	74.19	71.62	13.69	14.09	13.14
62	1	2	16	0	4	40	52	8	44	53	0.83	0.6	0.83	0.98	66.6	66.98	66.95	67.7	15.7	13.95	13.65	3.6	4.21	3.04	3.25	72.56	72.42	75.5	70.65	14.34	13.95	13.27
62	1	2	14	0	9	41	64	10	39	52	4.47	4.25	4.4	7.2	66.79	68.17	73.86	66.44	15.73	15.66	16.84	9.74	7.92	5.7	9.03	80.89	86.55	97.31	90.2	16.25	13.92	5.82
63	1	2			0	37	49	0	37	46	1.65	2.2	3.37	3.18	74.97	73.79	74.82	75.53	10.72	10.33	10.87	5.34	4.18	14.54	2.94	74.67	77.46	102.3	78.76	11.97	12.4	12.55
64	2	2	9	0	14	40	57	18	39	57	1.32	1.31	1	1.23	61.3	62.5	62.35	62.34	17.26	17.61	17.62	3.52	3.63	3.37	3.89	58.89	59.2	60.27	59.13	8.55	13.19	9.48
64	2	2	14	0	13	36	60	10	35	55	2.12	1.95	2.25	1.81	80.88	80.61	86.3	79.51	16.83	16.22	16.89	1.82	1.28	1.7	1.77	94.95	88.47	94.36	88.95	17.01	16.34	16.32
64	2	2	18	0	2		38	0		40	5.48	4.38	2.21	5.2	65.55	65.01	72.72	63.71	16.09	16.92	15.54	1.9	0.73	3.14	1.24	55.48	57.92	74.09	52.81	8.05	13.51	8.06
66	2	2	9	0	9	48	63	12	45	47	7.19	9.36	11.53	9.95	106.85	106.47	112.56	103.82	14.18	16.22	15.36	5.96	5.56	5.37	4.05	85.9	78.7	81.95	87.34	13.9	14.15	14.19
66	2	2	6	0	0	21	41	0	25	23	10.17	5.97	6.65	8.24	74.19	74.43	74.76	74.66	17.01	15.7	16.35	4.2	3.19	3.09	2.84	70.19	69.36	69.65	68.53	15.6	14.93	16.05
66	1	2	16	1	5	39	29	1	34	39	15.74	6.32	1.47	2.74	70.58	74.47	79.07	72.63	14.89	14.6	13.85	7.7	8.24	6.51	4.46	61.83	63.7	67.83	66.74	13.89	13.25	13.09
69	2	2	6	0	2	38	46	0	25	42	13.6	11.12	4.77	8.1	57.3	61.25	63.45	59.21	17.21	17.2	16.12	19.78	17.33	14.84	17.07	55.42	55.72	58.84	55.37	17.33	17.57	13.78
70	1	2	12	1	13	54	53	1	40	46	1.31	1.97	1.29	1.27	64.28	71.06	93.81	69.33	14.69	14.68	14.66	6.67	4.47	9.01	3.68	61.18	74.74	64.08	83.33	10.83	13.77	8.6
71	1	2	18	1	11	47	50	4	45	51	2.43	1.59	3.48	1.13	74.46	70.99	79.52	74.76	14.84	14.05	13.68	2.72	2.24	2.87	3.03	60.34	65.51	66.28	63.01	14.32	14.21	14.56
77	2	2	9	0	8	51	50	11	47	39	1.82	1.65	1.43	1.97	76.94	72.67	74.39	70.86	14.98	14.86	13.14	15.68	14.9	14.25	12.94	76.94	72.67	74.39	70.86	16.48	16.44	16.79
38	1	3	9	0	12	56	47	2	49	48	16.11	13.19	6.5	3.07	64.92	65	67.4	64.47	15.59	14.89	15.24	5.53	4.61	3.91	3.34	62.45	62.79	63.93	61.54	14.72	14.14	14.4
45	1	3	14	1	3	44	49	0	38	48	12.61	12.64	10.89	11.07	70.89	70.57	79.14	68.76	14.44	13.7	13.79	13.98	12.42	12.91	11.04	62.81	61.24	65.59	66.31	13.68	12.86	13.1
46	1	3	12	1	14	43	59	18	51	60									16.16	16.58	16.55									15.75	15.88	14.59
47	1	3	12	1	5	25	54	4	23	48	10.02	9.39	9.03	10.39	77.62	80.43	78.95	80.68	16.05	14.91	16.96	8.64	8.1	5.19	8.89	96.38	96.49	96.33	92.14	15.03	14.5	15.83
55	2	3	12	1	0	29	24	0	31	24	8.3	7.82	6.8	6.37	59.59	60.12	61.07	60.27	13.37	13.13	13.79	7.78	8.5	14.21	12.42	57.04	58.04	59.17	58.64	13.46	13.53	13.5
55	2	3	6	1	0	32	44	0	48	50									14.58	12.86	13.75									15.21	13.94	15.3
58	1	3	12	1	6	36	41	8	40	48					72.2	74.02	73.93	72.62	15.01	15.78	17.67	11.35	7.84	9.72	12.73	70.99	71.76	73.23	72.82	13.82	11.9	11.16
60	1	3	14	1	3	45	61	4	43	63	4.2	4.1	5.09	4.32	61.76	61.59	63.19	62.07	16.33	14.87	15.08	1.65	2.1	1.08	1.2	56.74	63.84	57.32	56.16	16.53	16.73	17.52
63	1	3	0	1	0	23	21	0	32	21	6.79	5.8	5.47	5.75	61.87	61.34	61.03	61.94	16.15	15.64	17.02	11.72	11.01	10.63	9.68	68.76	67.5	65.97	66.16	15.41	16.13	15.71
63	1	3	12	0	8	45	37	12	39	37					67.23	68.08	70.01	66.04	12.58	14.69	11.48	8.08	6.89	7.01	6.7	66.96	68.51	66.79	64.77	12.32	14.48	13.76
63	2	3	14	1	9	46	65	13	41	66	4.74	5.98	2.23	3.82	58.62	62.2	78.49	61.13	15.39	15.82	15.66	1.53	2.04	2.64	2.45	59.24	59.33	70.99	59.35	15.58	15.15	15.66
64	1	3	16	0	27	66	82	9	64	83	3.87	5.08	2.68	3.93	73.06	74.86	78.24	74.53	13.03	14.59	12.35	3.37	2.75	5.17	3.14	75.17	74.4	91.87	76.72	13.45	15.09	14.68
64	1	3	14	0	0	30	57	1	43	53	8.12	5.98	5.4	2.24	73.56	79.65	107.22	88.86	15.85	14.26	13.79	3.13	2.41		8.24	73.98	79.03		74.37	14.53	16.91	15.03
74	2	3	16	0	15	57	69	32	54	61	18.53	18.45	10	15.74	62.03	64.56	69.57	62.85	15.71	16.78	15.72	6.66	5.23	4.9	7.05	70.91	71.59	76.18	69.95	17.02	17.63	16.71
